# Supplementary material for: Oral Delivery of Niclosamide as an Amorphous Solid Dispersion That Generates Amorphous Nanoparticles during Dissolution
Source: Pharmaceutics. 2022 Nov 23;14(12):2568. doi: 10.3390/pharmaceutics14122568 (PMC9785291; doi:10.3390/pharmaceutics14122568)
Supplement: Supplementary file 1 [file pharmaceutics-14-02568-s001.zip]

Archive with 1 entries (1 files):
- pharmaceutics-1979014-supplementary.pdf
